# Supplementary material for: The m6A methyltransferase METTL14 promotes oncogenic Kras induced juvenile myelomonocytic leukemia through dysregulating autophagy
Source: Cell Death Differ. 2025 Aug 16;33(1):156–70. doi: 10.1038/s41418-025-01561-0 (PMC12811360; doi:10.1038/s41418-025-01561-0)
Supplement: Supplementary file 2 — Table S1 [file 41418_2025_1561_MOESM2_ESM.xlsx]

## Sheet: Mouse cells 
	Table S1. Antibodies used in the study
		Antibodies	Clone	Source	Catalog Number
		Bone marrow, spleen or peripheral blood flow cytometry on live cells
Bone marrow, spleen or peripheral blood flow cytometry on live cells	Fc Block	anti-CD16/32 pur	93	eBioscience	14-0161-86
	Biotinylated lineage coctail	CD3e , Biotin	145-2C11	eBioscience	13-0031-86
		CD4 , Biotin	GK1.5	eBioscience	13-0041-86
		CD8a , Biotin	53-6.7	eBioscience	13-0081-86
		CD19 , Biotin	eBio1D3 (1D3)	eBioscience	13-0193-86
		TER-119 , Biotin	TER-119	eBioscience	13-5921-85
		CD127 , Biotin	A7R34	eBioscience	13-1271-85
		IgM , Biotin	II/41	eBioscience	13-5790-85
		Ly-6G/Ly-6C , Biotin	RB6-8C5	eBioscience	13-5931-86
		CD45R (B220) , Biotin	RA3-6B2	eBioscience	13-0452-86
	Lineage	CD3e , FITC	145-2C11	eBioscience	11-0031-86
		CD4 , FITC	GK1.5	eBioscience	11-0041-86
		CD8a , FITC	53-6.7	eBioscience	11-0081-86
		CD19 , FITC	eBio1D3 (1D3)	eBioscience	11-0193-86
		CD45R (B220) , FITC	RA3-6B2	eBioscience	11-0452-86
		TER-119 , FITC	TER-119	eBioscience	11-5921-85
		CD127 , FITC	A7R34	eBioscience	11-1271-85
		Ly-6G/Ly-6C , FITC	RB6-8C5	eBioscience	11-5931-86
	Conjugated	Ly-6A/E (Sca-1) , PerCP-Cyanine5.5	D7	eBioscience	45-5981-82
		CD117 (c-Kit) , APC-eFluor 780	2B8	eBioscience	47-1171-82
		CD48 , APC	HM48-1	eBioscience	17-0481-82
		CD34 , FITC	RAM34	eBioscience	11-0341-85
		CD16/CD32 , PE	93	eBioscience	12-0161-83
		CD11b , FITC	M1/70	eBioscience	11-0112-85
		CD11b , PE	M1/70	eBioscience	12-0112-85
		CD11b , PE-Cyanine5	M1/70	eBioscience	15-0112-83
		CD11b , APC	M1/70	eBioscience	17-0112-83
		CD71 (Transferrin Receptor) , PE	R17217 (RI7 217.1.4)	eBioscience	12-0711-83
		CD150(SLAM) ,PE/Cyanine7	TC15-12F12.2	Biolegend	115914
		CD45.1 , PE	A20	eBioscience	12-0453-83
		CD45.2 , FITC	104	eBioscience	11-0454-85
		CD127 , APC	A7R34	eBioscience	17-1271-82
		CD45.2 , APC	104	eBioscience	17-0454-82
		CD11b , APC-eFluor 780	M1/70	eBioscience	47-0112-82
		CD117 (c-Kit) ), PE	2B8	eBioscience	12-1171-83
		CD11b , PerCP-Cyanine5.5	M1/70	eBioscience	45-0112-82
		Ly-6G/Ly-6C , PE	RB6-8C5	eBioscience	12-5931-85
		CD90.2 (Thy-1.2) , FITC	53-2.1	eBioscience	11-0902-85
		CD19 , PE-Cyanine7	eBio1D3 (1D3)	eBioscience	25-0193-82
		CD11b , PE-Cyanine7	M1/70	eBioscience	25-0112-82
		CD8a , PE-Cyanine7	53-6.7	eBioscience	25-0081-82
		CD19 , PerCP-Cyanine5.5	eBio1D3 (1D3)	eBioscience	45-0193-82
		PE-Cyanine7 streptavidin		eBioscience	25-4317-82
		PE-KI67		Biolegend	652404
		Brilliant Violet 510 streptavidin		Biolegend	405233
		FITC Streptavidin		Biolegend	405202
		DAPI		Sigma	28718-90-3
	Bone marrow flow cytometry on fixed cells
Before fixation	Lineage	CD3e , FITC	145-2C11	eBioscience	11-0031-86
		CD4 , FITC	GK1.5	eBioscience	11-0041-86
		CD8a , FITC	53-6.7	eBioscience	11-0081-86
		CD19 , FITC	eBio1D3 (1D3)	eBioscience	11-0193-86
		CD45R (B220) , FITC	RA3-6B2	eBioscience	11-0452-86
		TER-119 , FITC	TER-119	eBioscience	11-5921-85
		CD127 , FITC	A7R34	eBioscience	11-1271-85
		Ly-6G/Ly-6C , FITC	RB6-8C5	eBioscience	11-5931-86
	Conjugated	Ly-6A/E (Sca-1) , PerCP-Cyanine5.5	D7	eBioscience	45-5981-82
		CD117 (c-Kit) , APC-eFluor 780	2B8	eBioscience	47-1171-82
		CD48 , APC	HM48-1	eBioscience	17-0481-82
		CD150(SLAM) ,PE/Cyanine7	TC15-12F12.2	Biolegend	115914
Post fixation		LC3A/B (D3U4C)XP® Rabbit mAb	D3U4C	CST	12741S
		Phospho-p44/42 MAPK (Erk1/2) (Thr202/Tyr204) Antibody		CST	#9101
		Anti-rabbit IgG (H+L), F(ab')2 Fragment (Alexa Fluor® 594 Conjugate)		CST	8889S
		IL7R (CD127) PerCp Cy5.5	A7R34		135022
