# Supplementary material for: The m6A methyltransferase METTL14 promotes oncogenic Kras induced juvenile myelomonocytic leukemia through dysregulating autophagy
Source: Cell Death Differ. 2025 Aug 16;33(1):156–70. doi: 10.1038/s41418-025-01561-0 (PMC12811360; doi:10.1038/s41418-025-01561-0)
Supplement: Supplementary file 3 — Table S2 [file 41418_2025_1561_MOESM3_ESM.xlsx]

## Sheet: Sheet1
Table S2. Primers in this study
Primers for the genotype identification
LSL Kras F	CCTTTACAAGCGCACGCAGACTGTAGA
LSL Kras R	AGCTAGCCACCATGGCTTGAGTAAGTCTGCA
Mx1-Cre F	GAACCTGAAGATGTTCGCGAT
Mx1-Cre R	ACCGTCAGTACGTGAGATATC
Mettl14 F	GAAGGGCTTTGCTTTCTGTG
Mettl14 R	AGCAACACCACCCTTAGCAC
Atg5 F	TTCAGTGTACCCTGTGTATTGG
Atg5 R	GGGAAACAGTTGTGTTCTTTGT
Primers for qRT-PCR
GAPDH F	AGGTCGGTGTGAACGGATTTG
GAPDH R	TGTAGACCATGTAGTTGAGGTCA
Mettl14 F	GACTGGCATCACTGCGAATGA
Mettl14 R	AGGTCCAATCCTTCCCCAGAA
Atg3 F	GTGAAGGCATATCTTCCGACAG
Atg3 R	CTTGCTTTCCAGTGTAATCTCCT
Atg4b F	CGGCACTTAGGTCGAGATTGG
Atg4b R	ACTCCCATTTGCGCTATCTGA
Atg4c F	GATGAAAGCAAGATGTTGCCTG
Atg4c R	TCTTCCCTGTAGGTCAGCCAT
Atg5 F	CACCCCTGAAATGGCATTATCC
Atg5 R	TGGACAGTGTAGAAGGTCCTTT
Atg9a F	CCGAGGGGAGCAAATCACC
Atg9a R	TAGTCCACACAGCTAACCAGG
Atg13 F	CCAGGCTCGACTTGGAGAAAA
Atg13 R	AGATTTCCACACACATAGATCGC
Tfe3 F	ATCTCTGTGATTGGCGTGTCT
Tfe3 R	GAACCTTGAGTACCTCCCTGG
Foxo3 F	GGGGAACCTGTCCTATGCC
Foxo3 R	TCATTCTGAACGCGCATGAAG
Kit F	GCCACGTCTCAGCCATCTG
Kit R	GTCGCCAGCTTCAACTATTAACT
Hoxa5 F	CTCATTTTGCGGTCGCTATCC
Hoxa5 R	ATCCATGCCATTGTAGCCGTA
Gata2 F	CACCCCGCCGTATTGAATG
Gata2 R	CCTGCGAGTCGAGATGGTTG
Hoxb4 F	CAGAGCGATTACCTACCCAGC
Hoxb4 R	ATTGGGGTTTACCGTGCTCAC
Ctnnb1 F	ATGGAGCCGGACAGAAAAGC
Ctnnb1 R	CTTGCCACTCAGGGAAGGA
Primers for MeRIP-qPCR
Atg5 F	ACGGGATAGAGCCAATGCTG
Atg5 R	TGGGGGACAATGCTAATATGAAG
Atg9a F	GTGACACGCGAGGCTGGTAAC
Atg9a R	TTGGGGCTCAGTGGGCATC
